# Supplementary material for: Developing Photoactive Coumarin-Caged N-Hydroxysulfonamides for Generation of Nitroxyl (HNO)
Source: Molecules. 2024 Aug 19;29(16):3918. doi: 10.3390/molecules29163918 (PMC11356963; doi:10.3390/molecules29163918)
Supplement: Supplementary file 1 [file molecules-29-03918-s001.zip]

Archive with 1 entries (1 files):
- molecules-3112336-supplementary.pdf
